# Supplementary material for: Symbiotic bacteria-dependent expansion of MR1-reactive T cells causes autoimmunity in the absence of Bcl11b
Source: Nat Commun. 2022 Nov 14;13:6948. doi: 10.1038/s41467-022-34802-8 (PMC9663695; doi:10.1038/s41467-022-34802-8)
Supplement: Supplementary file 4 — Supplementary Code [file 41467_2022_34802_MOESM4_ESM.zip]

Archive with 4 entries (4 files):
- Supplementary_code.txt
- __MACOSX/._Supplementary_code.txt
- Supplementary_data.RData
- __MACOSX/._Supplementary_data.RData
