# Supplementary material for: Symbiotic bacteria-dependent expansion of MR1-reactive T cells causes autoimmunity in the absence of Bcl11b
Source: Nat Commun. 2022 Nov 14;13:6948. doi: 10.1038/s41467-022-34802-8 (PMC9663695; doi:10.1038/s41467-022-34802-8)
Supplement: Supplementary file 4 — Supplementary Code [file 41467_2022_34802_MOESM4_ESM.zip › Supplementary_code.txt]

library(ggplot2)
library(tradeSeq)
library(RColorBrewer)
library(SingleCellExperiment)
library(slingshot)


load("./Supplemental.RData")
theme_set(theme_classic(base_size = 24, base_family = "Helvetica"))
counts <- as.matrix(counts)


#Sostdc1
cols <- log1p(counts["ENSMUSG00000036169", ])
df <- data.frame(tSNE1 = rd1[, 1], tSNE2 = rd1[, 2], col = cols)
scales <- scale_color_gradient(low = "grey", high = 'green')
pg_plot <- ggplot(df, aes(x = tSNE1, y = tSNE2, col = col)) + geom_point(size = 4) + theme(text = element_text(size=24)) + labs(col = "") + scales
dev.new(width=10, height=10)
pg_plot + theme(legend.position = c(.9, .2))


#Pdcd1
cols <- log1p(counts["ENSMUSG00000026285", ])
df <- data.frame(tSNE1 = rd1[, 1], tSNE2 = rd1[, 2], col = cols)
pg_plot <- ggplot(df, aes(x = tSNE1, y = tSNE2, col = col)) + geom_point(size = 4) + theme(text = element_text(size=24)) + labs(col = "") + scales
dev.new(width=10, height=10)
pg_plot + theme(legend.position = c(.9, .2))


#Cxcr5
cols <- log1p(counts["ENSMUSG00000047880", ])
df <- data.frame(tSNE1 = rd1[, 1], tSNE2 = rd1[, 2], col = cols)
pg_plot <- ggplot(df, aes(x = tSNE1, y = tSNE2, col = col)) + geom_point(size = 4) + theme(text = element_text(size=24)) + labs(col = "") + scales
dev.new(width=10, height=10)
pg_plot + theme(legend.position = c(.9, .2))


#Rgs16
cols <- log1p(counts["ENSMUSG00000026475", ])
df <- data.frame(tSNE1 = rd1[, 1], tSNE2 = rd1[, 2], col = cols)
pg_plot <- ggplot(df, aes(x = tSNE1, y = tSNE2, col = col)) + geom_point(size = 4) + theme(text = element_text(size=24)) + labs(col = "") + scales
dev.new(width=10, height=10)
pg_plot + theme(legend.position = c(.9, .2))


#Bcl6
cols <- log1p(counts["ENSMUSG00000022508", ])
df <- data.frame(tSNE1 = rd1[, 1], tSNE2 = rd1[, 2], col = cols)
pg_plot <- ggplot(df, aes(x = tSNE1, y = tSNE2, col = col)) + geom_point(size = 4) + theme(text = element_text(size=24)) + labs(col = "") + scales
dev.new(width=10, height=10)
pg_plot + theme(legend.position = c(.9, .2))


#Il21
cols <- log1p(counts["ENSMUSG00000027718", ])
df <- data.frame(tSNE1 = rd1[, 1], tSNE2 = rd1[, 2], col = cols)
pg_plot <- ggplot(df, aes(x = tSNE1, y = tSNE2, col = col)) + geom_point(size = 4) + theme(text = element_text(size=24)) + labs(col = "") + scales
dev.new(width=10, height=10)
pg_plot + theme(legend.position = c(.9, .2))


#Mki67
cols <- log1p(counts["ENSMUSG00000031004", ])
scales <- scale_color_gradient(low = "grey", high = 'red')
df <- data.frame(tSNE1 = rd1[, 1], tSNE2 = rd1[, 2], col = cols)
pg_plot <- ggplot(df, aes(x = tSNE1, y = tSNE2, col = col)) + geom_point(size = 4) + theme(text = element_text(size=24)) + labs(col = "") + scales
dev.new(width=10, height=10)
pg_plot + theme(legend.position = c(.9, .2))
