# Supplementary material for: Symbiotic bacteria-dependent expansion of MR1-reactive T cells causes autoimmunity in the absence of Bcl11b
Source: Nat Commun. 2022 Nov 14;13:6948. doi: 10.1038/s41467-022-34802-8 (PMC9663695; doi:10.1038/s41467-022-34802-8)
Supplement: Supplementary file 6 — Source Data [file 41467_2022_34802_MOESM6_ESM.xlsx]

## Sheet: Fig.1
1a	1st		WT								Bcl11bΔiThy									2nd		WT								Bcl11bΔiThy						3rd		WT							Bcl11bΔiThy
			#1	#2	#3	#4	#5	#6	#7	#8	#1	#2	#3	#4	#5	#6	#7	#8				#1	#2	#3	#4	#5	#6	#7	#8	#1	#2	#3	#4	#5				#1	#2	#3	#4	#5	#6	#7	#1	#2	#3	#4	#5
		5wk	13.5	14.1	14.7	12.3	16.7	17.2	15.5	14.3	14.5	13.4	12.9	15	9	11.2	16.1	18.4			5wk	9.8	11.3	9.2	9.6	11.8	8.9	7.7	8.1	12	9.6	8.2	9.1	10.2			5wk	10.3	8.6	9.7	9.3	10	11	12.2	11.4	11	10.4	11.8	7.1
		6wk	15.8	15.7	15.2	15.6	18.8	18.5	17	18.6	15.2	11.9	14.4	16.4	11	13.1	18	20.4			6wk	15.5	17.7	11.1	14.1	14.4	13.5	12.3	11.7	16.1	13	10.9	11.5	11.1			6wk	12.5	9.6	13	12.5	14.2	14.5	16	13.5	13.7	12.8	16.2	10.5
		7wk	17	16.9	16.6	16.8	18.8	19.1	17.5	22.3	16.3	11.1	14.6	17.1	11	12.9	18.1	23.2			7wk	21.3	22.9	15.5	17	16	15.2	16	15	17.4	15.7	13.7	12.2	13.2			7wk	16.2	14.1	18	15.3	16.5	16.3	17.5	14.8	17.5	15.4	17.4	13.5
		8wk	17.5	16.6	16.9	17.3	18.7	18.9	18.4	23.3	15.5	11.7	13.9	17.2	12.2	14.3	18.9	22.2			8wk	22	23.4	15.2	18	16.8	16	16.4	15.8	18.4	16.3	14.2	13.5	14			8wk	20.1	18.8	23.1	16.2	19.2	18	19.2	14.6	20.2	19.7	18	16
		9wk	18.1	17.3	18.7	18.3	20.2	19.6	19.9	24.6	15.7	12.2	13.7	18.3	13.2	16.2	20.4	22.3			9wk	25	26.3	14.8	17.1	16.5	15.3	15.9	16	19.8	15.7	14.2	15	15.3			9wk	20.8	20.2	23.8	16.7	19.3	36	19.2	14.1	19.6	20.1	17.5	15.4
		10wk	19	17.8	19	19.1	21.1	20.9	20.7	26.5	14.9	13.5	15.8	18.3	15.5	17.2	21.2	20.9			10wk	25.7	27.8	16.7	20	18.4	17.6	17.9	17.9	20.7	17.5	15	17.3	12.1			10wk	22.1	22.7	25.1	18	20.5	18.3	19.4	13.6	18.6	22	17.5	14.9
		11wk	20.6	18.8	19.5	19.1	21.8	21.7	21.2	27.2	14.8	13.2	16.6	20.1	14.6	16.2	19.7	18.8			11wk	26.2	28.2	18.3	20.8	19.1	18.7	19.3	18.8	22.3	19	16.4	16.2				11wk	22.1	23.6	25.4	18	21.3	18.3	20.4	12.7	19.8	21.8		14.8
		12wk	20.3	18.8	19.5	19.4	21.1	21.8	21.6	28.1	15	12.9	14.3	20.1	12.2	16.3	22.7	19.3			12wk	26.4	28.5	18	21	19	19.5	19.1	18.9	20.1	19.7	15.5	15				12wk	22.5	24.4	26.7	19	20.8	18.5	20.3		18.9	21.6		13.7
		13wk	21.1	19.6	20.3	19.9	21.4	21.9	22	27.4	16	14.3	14.8	20			23.2	18.6			13wk	26.9	28.2	18	21.4	19.6	18.4	19	19	20.6	18	15.4	14.3				13wk	23	24.4	27.2	19.6	22.3	18.8	21.5		15.8	21.1		13.8
		14wk	21.6	19.5	20.2	19.9	21.5	23	22.5	26.9	14.7	11.8	13.9	20			21.7				14wk	28.1	29.4	18.8	21.4	20	19	20.9	20	19.7	18.9	14.3	14.2				14wk	24	24.3	27.3	20.3	22.3	19.1	22		15.5	20.5		13.5
1c	WT	Bcl11bΔiThy
	0	3
	0	1
	0	2
	0	2
	0	0
	0	0
	0	1
	0	2
	0	0
	0	0
	0	1
	0	1
	0	1
	0	0
	0	0
	0	1
		1
		1
		1
		3
1d	WT	Bcl11bΔiThy
	0.23345	2.30903
	0.18349	1.46907
	0.96741	2.07417
	0.17187	3.43225
	0.21739	1.49804
		1.95764
		1.83313
		2.3207
		2.42066
		3.81033
1e	1st		WT			Bcl11bΔiThy				2nd		WT			Bcl11bΔiThy				3rd		WT			Bcl11bΔiThy
			#1	#2	#3	#1	#2	#3				#1	#2	#3	#1	#2	#3				#1	#2	#3	#1	#2	#3
		5wk	130	137	135	164	140	138			5wk	161	125	130	123	134	124			5wk	119	174	162	151	126	116
		6wk	160	180	171	176	105	110			6wk	238	175	114	155	171	118			6wk	143	205	176	166	187	82
		7wk	162	180	156	206	85	141			7wk	230	160	145	109	152	61			7wk	137	156	168	171	80	97
		8wk	145	172	140	129	88	116			8wk	272	196	199	101	167	125			8wk	180	203	175	173	164	118
		9wk	135	181	138	104	81	89			9wk	224	205	220	78	156	125			9wk	174	184	168	102	110	127
		10wk	135	147	156	122	123	120			10wk	298	193	223	122	134	132			10wk	186	210	236	111	121	111
		11wk	153	166	128	92	64	115			11wk	205	172	208	71	132	116			11wk	155	188	177		83	120
		12wk	152	212	129	110	86	109			12wk	222	216	193		117	82			12wk	189	219	161		88	122
		13wk	148	167	147	129	107	112			13wk	256	171	198		116	56			13wk	155	176	186		70	111
		14wk	139	170	122	96	87	111			14wk	221	182	199		118	67			14wk	176	188	198		65	132
1i	1st		WT			Bcl11bΔiThy				2nd		WT			Bcl11bΔiThy				3rd		WT			Bcl11bΔiThy
			#1	#2	#3	#1	#2	#3				#1	#2	#3	#1	#2	#3				#1	#2	#3	#1	#2	#3
		Total (1wk)	140000000	12800000	10600000	2300000	600000	1600000			Total (1wk)	135000000	110000000	50100000	1560000	802000	920000			Total (1wk)	23000000	52000000	16100000	828000	3150000	1370000
		Total (3wk)	150000000	154000000	168000000	3100000	1100000	811000			Total (3wk)	200000000	233000000	252000000	905000	1020000	1830000			Total (3wk)	93200000	121000000	320000000	2120000	706000	800000
		Total (7wk)	222000000	216000000	264000000	1000000	811000	970000			Total (7wk)	302000000	268000000	421000000	3000000	921000	800000			Total (7wk)	411000000	302000000	129000000	2490000	521000	906000
		DP (1wk)	107000000	9870000	9040000	15200	71400	227000			DP (1wk)	110000000	86000000	23300000	20000	32000	123000			DP (1wk)	18200000	34600000	9610000	32000	52200	12000
		DP (3wk)	116000000	117000000	136000000	6720	11000	1900			DP (3wk)	126000000	103000000	176000000	3200	111000	9270			DP (3wk)	83300000	89200000	259000000	7610	22100	9240
		DP (7wk)	176000000	175000000	211000000	12000	36000	7300			DP (7wk)	210000000	166000000	320000000	10300	20000	6100			DP (7wk)	311000000	185000000	101000000	5010	8960	27800
1j	1st		WT							Bcl11bΔiThy							2nd		WT			Bcl11bΔiThy				3rd		WT			Bcl11bΔiThy
			#1	#2	#3	#4	#5	#6	#7	#1	#2	#3	#4	#5	#6				#1	#2	#3	#1	#2	#3				#1	#2	#3	#1	#2	#3
		3wk	11.3	17.3	25.1					0.0704	0.189	0.0795						3wk	10.5	13.2	14.5	0.0224	0.21	0.0559			3wk	9.2	10.3	20.8	0.062	0.121	0.0787
		4wk	14.3	24.6	14					0.0667	1.59	0.0524						4wk	18.3	16.3	17.6	0.0323	2.51	0.0332			4wk	8.25	15.5	16.9	0.0821	0.091	0.0652
		5wk	5	12.2	4.63	12.8	11.5	9.33	15.3	0.0914	6.33	0.513	0.0852	4.84	0.211			5wk	11.2	18.2	19.6	0.0998	3.38	0.0927			5wk	10.2	19.1	12.2	0.15	0.0957	0.0993
		6wk	6	11.2	10.5	23.4	8.31	12.3	12.4	0.431	17.5	6.95	0.168	5.75	3.85			6wk	16.2	10.1	20.5	0.219	10.5	0.109			6wk	11.9	18.2	17.8	0.093	5.68	0.0825
		7wk	7	13.8	10.4	25.8	6.1	8.15	8.79	0.719	15.7	16	1.43	8.15	6.05			7wk	15.4	11.2	19.3	1.586	16.2	1.22			7wk	9.7	12	10.4	1.1	1.39	1.22
		8wk	8	10.2	10.1	20.1	15.3	17	20.7	2.85	17.2	28.3	6.69	12.7	17.2			8wk	13.2	15.6	12.2	1.82	11.2	0.329			8wk	12.4	10.7	13.7	12.2	2.59	1.39
		9wk	9	15.9	9.86	30	11.5	16.1	24.6	1.96	9.64	24.4	9.68	0.0452				9wk	19.8	21.2	23.1	5.21	20.3	2.45			9wk	17.9	13.7	13.9	3.63	1.98	0.798
		10wk	10	8.58	6.49	14.7				3.85	12.5	16.6						10wk	13.2	17.6	15	5.529	22.9	11.3			10wk	20.1	10.2	10.4	2.25	2.4	3.28
		11wk	11	12.6	11.4	20				10.9	12.7	16.4						11wk	12.9	17.6	11.2	18.1	18.2	16.5			11wk	14.2	11.8	10.2	11.5	2.79	2.15
		12wk	12	17	12.1	27.6				34.2	16.1	23.5						12wk	10.2	9.2	18.3	20.2	20.1	30.6			12wk	10.8	19.4	18.8	29.1	28.2	11.5
		13wk	13	14.1	10.4	24.1				41.5	30.7	22.8						13wk	12.4	10.5	18.3	22.5	25.3	37.1			13wk	14.5	10.1	13.3	17.1	32.8	13.7
1l

## Sheet: Fig.2
2c	1st		WT			Bcl11bΔiThy				2nd		WT			Bcl11bΔiThy
			#1	#2	#3	#1	#2	#3				#1	#2	#3	#1	#2	#3
		NKT	2855	378	683	0	0	0			NKT	756	486	282	0	0	0
		MAIT	16	5	3	0	0	0			MAIT	32	31	56	0	0	0
2e	Bcl11bΔiThy	Bcl11bΔiThy.Mr1―/―
	4	1
	1	0
	0	0
	3	1
	2	0
	2
2g		Rag1null Bcl11bΔiThy			Bcl11bΔiThy					Bcl11bΔiThy + WT
		#1	#2	#3	#1	#2	#3	#4	#5	#1	#2	#3
	12wk	100	100	100	100	100	100	100	100	100	100	100
	13wk	101.6	101	100.9	100.4	91.7	95.6	98.1	99.1	101.4	98.8	99
	14wk	101.2	101.5	101.5	100.4	89.2	100.5	94.6	95	98.7	100.9	100.2
	15wk	100.2	101.1	101.1	97.5	90.6	96	92.1	93.6	99.5	101.3	101.1
	16wk	102	102.1	101.8	94.9	86.1	94.4	88.6	90.1	98.4	101.6	100.4
	17wk	102.4	102.2	102	90.7	82.8	82.8	88.9	83.1	101.3	105	104.8
	18wk	103.3	102.5	102.2	88.3	85.7	85.7	88.8	85.1	104.3	103.9	103.5
	19wk	104.7	104	103.7	84.3	82.9	82.9	85.2	84.2	103.3	105	105
	20wk	104.8	104.1	103.9	80.7	81.1	81.1	87.9	81.2	102.4	102.7	102.3
	21wk	105.1	104.2	104.2	81.7	82.1	82.1	88.7	88	102.5	102.3	102.1
	22wk	109.7	108.3	109.1	83.6	78.6	78.6	80.1	82	99.7	102.8	102.7
2h		Bcl11bΔiThy				Bcl11bΔiThy + WT
		#1	#2	#3	#4	#1	#2	#3	#4
	4wk	0	0.013545			0.01	0.01
	5wk	0.017955	3.4344	0.163	0.063	0.01	0.01	0.00565171	0.01
	6wk	0.2288	2.1774	1.65	4.902	0.01	0.01	0.01	0.01
	7wk	0.35329	4.06616			0.0177502	0.00658588
	8wk	0.84227	3.16635	0.747	4.817	0.01	0.00407165	0.01	0.01
	9wk	0.60816	5.076			0.00281723	0.00863759
	10wk	2.2815	11.058	21.462	7.439	0.00768645	0.01	0.0117621	0.0154077
	11wk	8.1765	2.98288			0.01	0.00175784
	12wk	2.717	14.1797	11.96	13.305	0.01	0.01	0.01	0.01
	13wk	2.6226	7.9902			0.01	0.01
	14wk	6.1846	10.098	0.384	19.542	0.01	0.00356655	0.01	0.01
	15wk	2.00508				0.01	0.00458634
	16wk			0.136	0.251			0.01	0.01
	17wk	6.22098				0.01	0.01
	18wk			0.083	3.315			0.00255497	0.01
	19wk	8.3072	16.074			0.01	0.01
	20wk			0.398	11.759			0.01	0.01
	21wk	4.5414	5.3301			0.0163674	0.00578053
	22wk			24.579	0.456			0.01	0.01
	23wk	13.2114	50.8342			0.01	0.01
	24wk	21.0868	21.996			0.01	0.00824964
2k	Bcl11b∆iThy > Cd3e–/–	Bcl11b∆iThy + WT > Cd3e–/–	WT > Bcl11b∆iThy
	1	1	0
	1	0	0
	2	0	0
	2	0	0
	4	0	0
	0		0
	4
	1
2m		Recipient Bcl11bΔiThy T cells	Recipient Bcl11bΔiThy T cells	Donor WT T cells
	WT T cell transfer	−	+	+
		11400000	540000	2390000
		13400000	1410000	3310000
		14100000	197000	3410000
		11800000	260000	4000000
			400000	3500000

## Sheet: Fig.3
3a	Clonotypes (#)	1	2	3	4	5	6	7	8	9	10	11	12	13	14	15	16	17	18	19	20	21	22	23	24	25	26	27	28	29	30	31	32	33	34	35	36	37	38	39	40	41	42	43	44	45	46	47	48
	Proportions (%)	15.4857	10.7134	4.22993	3.97686	3.85635	3.61533	3.01277	2.30176	2.02458	1.77151	1.63895	1.59074	1.56664	1.51844	1.25331	1.22921	1.21716	1.21716	1.0846	0.807423	0.77127	0.759219	0.759219	0.698964	0.698964	0.698964	0.698964	0.686913	0.66281	0.650759	0.638708	0.626657	0.566402	0.542299	0.542299	0.518197	0.494095	0.494095	0.433839	0.421788	0.397686	0.385635	0.385635	0.385635	0.373584	0.373584	0.373584	0.373584
[truncated: 152 more columns]

## Sheet: Fig.4
4a	1st		WT			Bcl11bΔiThy				2nd		WT			Bcl11bΔiThy
			#1	#2	#3	#1	#2	#3				#1	#2	#3	#1	#2	#3
		7wk	0.3	0.3	0.2	1.9	0.7	0.5			7wk	0.7	0.5	0.4	0.8	0.3	2.2
		8wk	0.4	0.4	0.3	3.6	1.4	2			8wk	0.3	0.3	0.2	2.2	1.2	3.4
		9wk	0.6	2.9	2.1	8.4	10.8	5.9			9wk	1.2	0.3	0.7	1.9	2.8	8.3
		10wk	2.1	0.5	0.3	7.1	10.2	6.5			10wk	1.2	0.4	0.4	2.9	2.1	4.2
		11wk	0.3	1.2	1	7.2	6	4.6			11wk	0.5	1.7	0.6	1.8	6.1	5.8
		12wk	0.1	0.6	0.3	5.9	8.6	5.5			12wk	0.6	1.2	0.2	9.2	5.2	9.6
		13wk	0.8	0.6	1.6	11.9	9.5	6.8			13wk	1.1	1.7	2.1	8.3	2.1	10.9
		14wk	0.5	1.7	1.4	7.9	7.6	8.1			14wk	0.7	1	1.9	8.1	2.6
		15wk	1.2	1.2	2.4	6.9	6	6.2			15wk	1.1	0.7	0.8	9.6	3.8
		16wk	1	0.5	0.7	3.9	5.4	6.7			16wk	0.3	0.7	1.9	7.4	3.3
4b	IgG1			IgG2a			IgG3			IgM			IgA			IgE
	WT	Bcl11bΔiThy		WT	Bcl11bΔiThy		WT	Bcl11bΔiThy		WT	Bcl11bΔiThy		WT	Bcl11bΔiThy		WT	Bcl11bΔiThy
	1.27311	6.58661		12.5984	13.6609		1.13958	2.68125		0.296269	0.960448		0.193496	2.56748		0.159149	2.37191
	2.05951	4.86504		12.075	15.1922		1.30625	7.34792		0.378358	1.53507		2.73008	4.78699		0.878298	3.63575
	1.73007	7.22423		13.0906	13.4266		2.16042	5.28542		0.35597	1.11716		0.884553	4.81951		0.393192	3.93787
	1.60255	4.52763		12.5437	12.5282		1.68125	5.20476		0.236567	2.34313		0.713821	1.987		0.027234	0.821983
	1.86823	12.7645		12.2156	12.6029		0.43125	4.15476		0.139552	2.02626		1.01463	1.911		0.388936	2.0806
	0.858661			12.3875	12.466		1.26458	2.86667		0.311194	1.20337		1.83577			0.231489	3.04181
	0.448684			11.9307			2.29524			0.361205			1.211			0.79181
	0.343421			12.1589			2.84286			0.261205			1.159
	0.461842			12.383			1.50238			0.733494			0.778
	0.132895			12.2502			1.46191			0.266024			1.338
	0.0539474			12.0469			0.785714			0.244337			2.324
	1.65921			11.7191			0.878571			0.275663			1.28
							1.07619			0.128675
4c
4d	WT	Bcl11bΔiThy	Bcl11bΔiThy.Mr1―/―
	0.033	6.538	0.731
	0.056	2.881	0.386
	0.012	2.238	0.159
	0.012	1.571	0.164
	0.04
4e		WT										Bcl11bΔiThy										Bcl11bΔiThy × Mr1–/–
		#1	#2	#3	#4	#5	#6	#7	#8	#9	#10	#1	#2	#3	#4	#5	#6	#7	#8	#9	#10	#1	#2	#3	#4	#5	#6	#7
	6wk	0.0932	0.0436	0	0.00627	0.0526	0.0485	0.0295	0.0225	0.0577	0.0363	0.0493	0	0.0214	0.0855	0.0856	0.0162	0.0487	0.0202	0.0293	0.9	0.074	0	0.0562	0	0.0169	0.00606	0.0515
	7wk	0.0193	0.0347	0.0327	0.0294	0.0401	0.0317	0.0265				0.31	0.0278	0.114	0.0242	0.0508	1.39					0.00975	0.107	0.0155	0.0359	0.132	0.0568
	8wk	0.0253	0.0472	0.0552	0.0486	0.0496	0.0647	0.0663				0.754	0.124	0.7	0.0123	0.187	4.42					0.0156	0.341	0.304	0.094	0.286	0.0876
	9wk	0.0263	0.0683	0.111	0.0794	0.06	0.0799	0.0255				2.28	0.219	1.06	0.0379	0.328	4.07					0.0262	0.215	0.721	0.27	0.26	0.07
4f	WT	Bcl11bΔiThy	Bcl11bΔiThy × Mr1–/–
	0.420661	5.80909	1.22231
	0.602479	2.33802	0.106612
	0.866942	6.4124	2.4124
	0.486777	3.82562	1.16446
	0.304959	1.04876	3.05702
	0.949587	7.11488	0.102213
	1.1314	2.3876
	0.742975
	0.536364
	1.40413
	0.528099
4g		WT				Bcl11bΔiThy
		#1	#2	#3	#4	#1	#2	#3	#4
	GC B cells	0.026	0.198	0.1381	0.4996	1.60702	2.20396	0.172	0.816
	TFH cells	0.967395	1.56459	1.35511	2.07856	3.28637	6.64314	6.52916	4.84485
4k	Dex −	Dex +
	17.6438	0.921618
	14.9024	0.444702
	14.7334	6.36673
	5.88606
	11.6053
4l	Dex −	Dex +
	2	0
	1	0
	1	0
	1	0
	0	0
	0	0
	0

## Sheet: Fig. 5
5a		WT(GF)																		Bcl11bΔiThy(GF)													WT(SPF)					Bcl11bΔiThy(SPF)
		#1	#2	#3	#4	#5	#6	#7	#8	#9	#10	#11	#12	#13	#14	#15	#16	#17	#18	#1	#2	#3	#4	#5	#6	#7	#8	#9	#10	#11	#12	#13	#1	#2	#3	#4	#5	#1	#2	#3	#4	#5	#6	#7	#8
	6wk	19.8	20.4	20.1	16.8	19.2	19.5	18.6	19.5	20.1	18.8	17.8	18.1	18.7	19	19.8	19.1	18.7	17.2	21.7	19.3	20.6	20.7	18.4	18.2	19	19.6	18.9	19	19.2	21.4	15.8	21.31	22.5	17.6	18.26	20.04	15.05	21.65	17.53	18.22	20.13	21.88	19.11	20.39
	7wk	21.8	21.9	21.9	18.6	22.2	22.3	20.8	22.4	21.8	21.5	19.5	19.6	20	20.2	20.8	19.9	19.8	18.1	24.3	20.6	21.3	22.6	21.4	20	20.6	20.6	20.5	19.7	20.9	23.6	18.8	23.97	24.74	17.86	18.88	20	16.43	23.43	16.24	19.77	22.79	23.2	21.3	22.32
	8wk	21.9	22.3	22.8	19.3	23.4	23.8	21.4	23		22.7	20.8	20.2	20.6	21	21.5	20.8	20.5	18.4	25.3	22.2	22.2	23.8	22.6	21.1	20.1	21.3	20.9	19.4	21.3	24.2	19.7	24.4	24.43	18.15	19.95	20.4	15.55	21.85	17.44	21.21	23.6	23.84	19.09	24.12
	9wk	22.4	22.6	22.4	20.4	23.8	24.5	22.1	23.2		23.8	21.3	21.4	21.2	20.3	22.1	21.3	20.6	18.5	25.2	23	22.9	24.3	23.6	22.1	21.6	21.7	21.8	21.3	22.3	25.8	19.8	24.87	25.16	18.87	20.04	20.97	16.45	22.68	19.11	22.14	24.25	24.6	20.16	24.35
	10wk	23.5	23.8	23.3	21.1	24.7	25.2	22.7	24.2		24.4	21.9	21.8	22.2	22.2	21.8	22.1	21.7	19.33	26	23.6	23.2	24.4	24.5	21.9	22.3	21.3	22.1	21.2	22.8	26.2	20.3	26.6	25.72	19.37	21.34	22.27	18.9	22.23		23.15	22.4	22.8	20.03	23.51
	11wk	24.2	24.6	24.9	21.8	25.3	26.3	22.9	25		25.4	22.4	23.7	23.4	21.8	22.3	22	21	19.2	26.4	24.2	23.5	24.9	25.4	23.5	22.2	22.5	22.4	22.3	23.7	26.4	21.7	26.42	27.11	19.9	21.73	22.1	17.68	20.4		22.21	21.45	21.42	18.48	22.13
	12wk	24.4	24.6	24.6	21.8	25.5	25.9	23.7	25.7		26.7	23.6	22.8	24	23.2	23.9	23.5	21.32	19.6	26.1	24.5	23.9	24.8	26	24.3	22.7	23.6	22.6	22.5	24.1	25.6	20.4	26.78	28.13	20.75	22.03	23.83	18.07	20.71		18.39	22.65	19.59	18.77	22.07
	13wk	25.2	25.7	25.8	23.1	26.7	27.5	24.3	26		26.8	23.8	24.8	25	24.2	23.5	23.3	22.9	19.8	25.8	27.6	25.3	25.4	27.6	25	24.1	24.2	23.6	23.7	23.8	27.7	23.2	27.45	28.53	20.92	21.93	22.9	17.15	20.15		18.35	22.2	16.72	19.88	19.13
	14wk	25.6	26.1	25.4	23.6	27.7	28.1	24.7	26.3		27.6	24	24.3	25	24.3	23.6	23.2	22.1	19.9	27.9	25	24.8	25.3	27.6	25.6	23.6	24.4	24.8	23.3	23.7	27.2	22.8	28.45	29.47	20.59	23.11	23.54	17.02	19.01			17.13	17.22	18.2
5c		WT(GF)																		Bcl11bΔiThy(GF)													WT(SPF)					Bcl11bΔiThy(SPF)
		#1	#2	#3	#4	#5	#6	#7	#8	#9	#10	#11	#12	#13	#14	#15	#16	#17	#18	#1	#2	#3	#4	#5	#6	#7	#8	#9	#10	#11			#1	#2	#3	#4	#5	#1	#2	#3	#4	#5	#6	#7	#8
	6wk	5.129	9.568	3.111	8.723	6.053	2.222	17.199	4.333	11.396	1.264	4.421	8.19	2.353	1.586	2.294	2.633	6.713	3.308	0	0	0	0	0.415	0.045	0	0	0	0.049	0			5.965	11.329	7.818	1.358	12.615	0.631	0.302	1.294	0.329	0.547	0.081	0.967	0.32
	7wk	3.658	3.942	3.637	1.388	0.952	1.485	13.003	2.533	11.07	1.536	1.159	1.779	0.33	0.123	0.251	1.24	0.592	3.22	0.035	0.008	0.008	0.012	0.47	0.015	0.002	0.025	0.001	0.016	0			5.049	3.056	7.426	10.098	8.198	0.373	25.758	26.01	0.265	1.122	0.284	3.352	0.208
	8wk	1.638	6.248	11.805	2.19	0.153	2.425	7.169	3.905	13.004	0.439	0.336	13.051	5.797	3.823	10.275	10.364	11.204	10.335	0	0.074	0.08	0.36	0.364	0.079	0.005	0.028	0.003	0	0.003			7.818	0.743	13.44	9.058	7.859	3.965	17.91	7.409	0.449	10.01	3.65	38.311	3.419
	9wk	8.362	6.777	2.852	9.89	9	5.999	10.998	9.298		4.4	3.757	15.471	12.521	14	13.923	13.17	9.677	8.619	0.007	0.112	0.045	2.801	0.135	0.018	0.106	0.353	0.018	0.198	0.024			10.065	8.054	7.909	15.143	6.847	0.248	0.531	0.787	2.148	2.8	4.441	1.742	7.434
	10wk	0.682	13.4	9.965	8.094	7.695	4.623	9.15	2.179		0.153	10.099	0.245	4.692	15.736	9.614	6.157	3.139	0.055	0.022	0.286	0.428	2.163	0.531	0.088	0.035	0.246	0.028	0.03	0.12			6.146	5.385	4.423	5.491	3.447	4.843	15.982		0.466	18.44	10.496	22.145	14.157
	12wk	9.235	4.342	10.318	5.446	0.524	7.859	10.126	11.52		5.27	4.116	8.875	3.138	4.657	0.699	9.541	4.7	9.867	0.139	0.059	0.289	0.076	0.941	0.336	0.007	0.643	0.234	0.014	0.162			4.503	13.857	10.336	12.293	9.367	6.183	10.842		19.614	5.853	26.273	15.455	25.085
	14wk	13.287	14.792	10.349	4.964	8.861	3.821	13.394	14.094		6.376	8.528	16.695	14.2	15.569	15.339	16.512	10.588	19.672	0.144	0.588	6.437	1.485	1.338	2.468	0.568	0.964	1.107	0.594	1.867			8.712	2.508	3.77	8.91	8.142	36.446	34.583			6.035	14.726	2.893
5e	WT(SPF)	WT(GF)	Bcl11bΔiThy(SPF)	Bcl11bΔiThy(GF)
	0.1	0.6	5	0.8
	0.5	1.1	4.4	0.2
	0.8	0	15.2	0.6
	4	0.1	17.9	0.2
	1	0.2	9	2.5
	0.3	0.1	5.5	4.1
	0.3	0.2	8.6	0.5
	2.7	0.2	7.8	0
	0.6	0.4	16.1	0.1
		0.1	3.3	0.7
		0	10.7	1.4
		0.5		4.5
		0.5
		0.1
		0.1
		0.3
		0.1
		0.1
5g	Spl CD4+ T cells					mLN CD4+ T cells
	WT(SPF)	WT(GF)	Bcl11bΔiThy(SPF)	Bcl11bΔiThy(GF)		WT(SPF)	WT(GF)	Bcl11bΔiThy(SPF)	Bcl11bΔiThy(GF)
	6577200	10328914	10328914	2635242		1931880	2620588	5900557	2373133
	9300033	9796382	7326641	2838459		2512382	3259920	6742986	297501
	8417694	6159535	5459720	3044350		2513234	3904086	10612789	604318
	8478000	9626890	3707071	2672702		2139829	5483376	4403039	2103032
	8738100	5917267		952940		3219840	2140835		754429
		7025732		749588			2161988		314813
		8239464		1307648			1997688
		8455319		4400759
		6362139

## Sheet: Fig.6
6b	Fraction (#)	1	2	3	4	5	6	7	8	9	10	11	12	13	14	15	16	17	18	19	20	21	22	23	24	25	26	27	28	29	30	31	32	33	34	35	36	37	38	39	40	41	42	43	44	45	46	47	48
	NFAT-GFP (%)	2.34	2.17	2.19	2.34	1.39	1.1	1.69	4.69	6.61	1.99	0.86	1.57	1.24	0.91	1.19	2.12	2.35	1.5	2.99	1.7	1.82	2.3	2.39	2.49	1.61	1.68	1.68	2.28	1.46	1.26	2.02	1.56	2.49	2.03	2.1	2.6	1.66	1.85	1.9	1.72	1.68	2.05	1.52	1.1	1.98	0.98	1.13	1.19
6c	1st		−			Ac-6-FP				2nd		−			Ac-6-FP
			#1	#2	#3	#1	#2	#3				#1	#2	#3	#1	#2	#3
		none	0.87	1.2	0.96	1.38	1.54	1.1			none	1.12	1.3	0.88	1.21	1.33	1.01
		Fraction #54	3.14	3.02	2.67	1.94	1.58	1.63			Fraction #54	4.21	2.3	3.1	1.51	1.43	1.38
6f	1st		Isotype control			MR1				2nd		Isotype control			MR1
			#1	#2	#3	#1	#2	#3				#1	#2	#3	#1	#2	#3
		0	11.4	13.3	14.3	21.1	19.7	19.9			0	10.3	13.1	11.5	20.5	19.21	22.1
		1	19.3	13.3	19.5	21.5	21	20.8			1	18.32	15.2	19.11	20.61	22.41	23.07
		3	17.8	20.2	16.2	24.5	22.2	20.8			3	20.21	16.5	17.29	23.2	21.12	25.7
		10	21.3	17.6	14	24.2	26.1	23.9			10	22.21	19.1	15.3	22.89	28.48	27.37
		30	24.4	15.8	15.6	36.1	29.5	30			30	20.2	18.4	16.5	30.16	33.2	38.22
		100	13.7	21.1	14.3	48.1	49.4	35.6			100	23.1	18.2	15.2	43.89	48.19	40.23
6g	1st		RF (clonotype #1)			RF+ Ac6 (clonotype #1)			RF (12F12)				2nd		RF (clonotype #1)			RF+ Ac6 (clonotype #1)			RF (12F12)
			#1	#2	#3	#1	#2	#3	#1	#2	#3				#1	#2	#3	#1	#2	#3	#1	#2	#3
		0	1	1.18	1.06	1.2	1.18	1.1	0.7	1.1	1			0	1	1.21	1.11	1.1	1.2	1.09	1.02	1.1	1.76
		1	1.5	1.09	1.7	1.1	1.1	1.8	0.9	0.5	0.8			1	1.7	1.1	1.35	1.21	1.8	1.53	0.87	0.9	1.24
		3	1.2	1.25	1.1	1	0.8	1.2	0.5	0.8	2			3	1.12	1.37	1.19	1.38	1.29	1.77	0.89	0.77	0.95
		10	2	1.5	1.6	1.1	1.1	1.2	0.9	0.8	0.5			10	1.8	1.76	1.92	1.01	1.9	1.76	1.19	2.04	1.86
		30	1.8	2.5	1.5	1.5	2.1	1.8	1.1	2.1	0.8			30	1.99	2.01	1.67	1.32	1.8	1.5	1.11	1.8	1.79
		100	11.5	11.9	8.3	2.68	2.6	3	1.2	1.1	0.5			100	10.38	12.01	9.21	2.77	4.2	3.29	1.33	2.01	1.99
			RF (clonotype #1)			RF+ anti-MR1 (clonotype #1)			RF (12F12)						RF (clonotype #1)			RF+ anti-MR1 (clonotype #1)			RF (12F12)
			#1	#2	#3	#1	#2	#3	#1	#2	#3				#1	#2	#3	#1	#2	#3	#1	#2	#3
		0	1.65	1.18	1.06	1.15	1.18	1.33	0.68	0.72	1.04			0	1.29	1.38	1.01	1.12	2.21	1.11	1.01	0.79	1.02
		1	1.26	1.09	1.7	1.33	1.1	2	0.89	0.7	0.37			1	1.29	1	1.51	1.42	1.21	1.33	0.99	0.83	0.79
		3	1.38	1.25	1.1	1	0.97	1.4	0.79	0.35	2.22			3	1.41	1.49	1.96	1.98	0.89	0.79	1.22	2.08	1.79
		10	2.06	1.09	1.72	1.39	1.16	1.26	0.61	0.45	0.74			10	1.99	1.8	2.02	1.29	1.86	1.2	0.8	0.98	0.59
		30	1.69	2.84	1.78	1.39	2.23	1.92	1.57	2.2	0.58			30	2.08	2.67	2.1	1.78	2.08	2.22	1.98	1.79	0.68
		100	13.5	10.9	5.88	2.68	2.27	0	0.1	0.2	0.1			100	14.2	9.59	8.27	3.12	2.9	2.05	0.21	0.3	1.09
6h	1st		RF (clonotype #1)			RF (12F12)				2nd		RF (clonotype #1)			RF (12F12)
			#1	#2	#3	#1	#2	#3				#1	#2	#3	#1	#2	#3
		0	1.1	0.72	0.93	0.46	0.28	0.33			0	1.5	0.99	0.69	1.07	0.9	0.59
		1	1.01	0.88	0.88	35.4	38.8	37			1	1.02	0.89	1.36	30.31	41.2	33.68
		3	0.72	0.86	1.24	41.8	41.5	47.4			3	1.12	0.96	1.35	40.02	41.7	39.8
		10	0.81	1.2	1.12	44.8	45.9	51.4			10	0.79	0.97	0.88	43.21	47.28	45.29
		30	0.93	0.93	0.64	48.2	52.4	55.5			30	1.29	1.94	2.58	50.98	55.38	50.29
		100	1.37	1.26	1.2	44.6	47.7	44.4			100	1.29	1.8	1.58	55.61	48.42	53.32
[truncated: 22 more columns]

## Sheet: Supplementary Fig.1
1a		#1	#2	#3	#4	#5	#6	#7	#8	#9	#10	#11	#12	#13	#14	#15	#16	#17	#18	#19	#20	#21
	Pancreatic inflammation −	40	28	24	42	16	38	34	24	38	43	39	31	55	18	45	36	43	45	32	34	53
	Pancreatic inflammation +	220	100	220	100	20	510
1c	1st		WT				Bcl11bΔiThy					2nd		WT			Bcl11bΔiThy				3rd		WT			Bcl11bΔiThy
			#1	#2	#3	#4	#1	#2	#3	#4				#1	#2	#3	#1	#2	#3				#1	#2	#3	#1	#2	#3
			10.2	10	11.1	10.5	8.7	9.2	6.8	8.2				10	10.4	11.3	8	7.8	7.7				10.6	10.5	10.9	7.3	9	8.1

## Sheet: Supplementary Fig.2
2d	1st		WT			Bcl11bΔiThy				2nd		WT			Bcl11bΔiThy				3rd		WT			Bcl11bΔiThy
			#1	#2	#3	#1	#2	#3				#1	#2	#3	#1	#2	#3				#1	#2	#3	#1	#2	#3
			333000	460000	322000	15.6	11.7	19.5				350000	245000	311000	20	10.3	18.2				436000	284000	211000	29	18.8	40

## Sheet: Supplementary Fig.3
3f	WT	Bcl11bΔiThy
	0.0396485	0.165496
	0.0601601	0.0496853
	0.0421917	0.137429
		0.193352
		0.232048
		0.0126169
		4.36685
		0.053953
		0.0134124

## Sheet: Supplementary Fig.4
4a	WT	Bcl11bΔiThy	Bcl11bΔiThy × Ptcra–/–
	0.06	3.44	0
	0.16	0.36	0
	0.2	2	0
4b	WT	Bcl11bΔiThy	WT T cells > Bcl11bΔiThy	WT T cells (Treg-depleted) > Bcl11bΔiThy
	1.7	8.3	1.3	2.6
	1.3	13	1.5	2.5
	3.8	4.5	1.5	2.5
		11.7
